# Supplementary material for: “What We Know and What We Do Not Know about Evolutionary Genetic Adaptation to High Altitude Hypoxia in Andean Aymaras”
Source: Genes (Basel). 2023 Mar 3;14(3):640. doi: 10.3390/genes14030640 (PMC10048644; doi:10.3390/genes14030640)
Supplement: Supplementary file 1 [file genes-14-00640-s001.zip]

Archive with 2 entries (2 files):
- genes-2228531-Supplementary Figure S1.pdf
- genes-2228531-Supplementary Table S1.pdf
